# Supplementary material for: ATAC-seq normalization method can significantly affect differential accessibility analysis and interpretation
Source: Epigenetics Chromatin. 2020 Apr 22;13:22. doi: 10.1186/s13072-020-00342-y (PMC7178746; doi:10.1186/s13072-020-00342-y)
Supplement: Supplementary file 2 — Additional file 2.ATACseq_workflow.txt—Example machine-readable Fig. 4 workflow including stepwise unix and R commands for ATAC-seq data processing. [file 13072_2020_342_MOESM2_ESM.txt]

# ATACseq_workflow.txt

# ATAC-seq workflow from reads to peaks, in Unix/R
# Jake Reske
# Michigan State University, 2020
# reskejak@msu.edu
# https://github.com/reskejak

# Machine-readable version of Figure 4 workflow for ATAC-seq data analysis
# beginning with raw, paired-end Illumina reads

# example experimental design: n=2 mouse ATAC-seq biological replicates for two conditions: treat and control 

#######################################

# Unix dependencies, in order of use:
# FastQC
# Trim Galore!
# MultiQC
# Bowtie2
# samtools
# Harvard ATAC-seq module (for removeChrom python script)
# Picard (for MarkDuplicates tool)
# bedtools
# MACS2

# R dependencies:
# ATACseqQC (preseqR)

# additional unix bash scripts used for custom functions:
# bedpeTn5shift (https://raw.githubusercontent.com/reskejak/ATAC-seq/master/bedpeTn5shift.sh)
# bedpeMinimalConvert (https://raw.githubusercontent.com/reskejak/ATAC-seq/master/bedpeMinimalConvert.sh)
# naiveOverlapBroad (https://raw.githubusercontent.com/reskejak/ATAC-seq/master/naiveOverlapBroad.sh)

########################################
########################################
########################################
###	QUALITY CONTROL

# in unix
# Concatenate technical replicates between flowcells
cat flowcell1/treat1_R1.fastq.gz flowcell2/treat1_R1.fastq.gz > cat/treat1_R1.fastq.gz # treat1_R1
cat flowcell1/treat1_R2.fastq.gz flowcell2/treat1_R2.fastq.gz > cat/treat1_R2.fastq.gz # treat1_R2
cat flowcell1/treat2_R1.fastq.gz flowcell2/treat2_R1.fastq.gz > cat/treat2_R1.fastq.gz # treat2_R1
cat flowcell1/treat2_R2.fastq.gz flowcell2/treat2_R2.fastq.gz > cat/treat2_R2.fastq.gz # treat2_R2
cat flowcell1/control1_R1.fastq.gz flowcell2/control1_R1.fastq.gz > cat/control1_R1.fastq.gz # control1_R1
cat flowcell1/control1_R2.fastq.gz flowcell2/control1_R2.fastq.gz > cat/control1_R2.fastq.gz # control1_R2
cat flowcell1/control2_R1.fastq.gz flowcell2/control2_R1.fastq.gz > cat/control2_R1.fastq.gz # control2_R1
cat flowcell1/control2_R2.fastq.gz flowcell2/control2_R2.fastq.gz > cat/control2_R2.fastq.gz # control2_R2

# QC raw reads
fastqc treat1_R1.fastq.gz
fastqc treat1_R2.fastq.gz
fastqc treat2_R1.fastq.gz
fastqc treat2_R2.fastq.gz
fastqc control1_R1.fastq.gz
fastqc control1_R2.fastq.gz
fastqc control2_R1.fastq.gz
fastqc control2_R2.fastq.gz

# Trim reads
trim_galore --paired -o trimmed/ treat1_R1.fastq.gz treat1_R2.fastq.gz
trim_galore --paired -o trimmed/ treat2_R1.fastq.gz treat2_R2.fastq.gz
trim_galore --paired -o trimmed/ control1_R1.fastq.gz control1_R2.fastq.gz
trim_galore --paired -o trimmed/ control2_R1.fastq.gz control2_R2.fastq.gz
# rename output files e.g. treat1_R1_trimmed.fq.gz or modify script

# QC trimmed reads
fastqc treat1_R1_trimmed.fq.gz
fastqc treat1_R2_trimmed.fq.gz
fastqc treat2_R1_trimmed.fq.gz
fastqc treat2_R2_trimmed.fq.gz
fastqc control1_R1_trimmed.fq.gz
fastqc control1_R2_trimmed.fq.gz
fastqc control2_R1_trimmed.fq.gz
fastqc control2_R2_trimmed.fq.gz

# Combine QC data
python multiqc . # in the fastqc output directory; repeat for raw and trimmed

########################################
###	Align

# Align to reference genome
# first have to prepare genome index; see bowtie2 manual for details
bowtie2 --very-sensitive -X 1000 -x mm10_bt2_index -1 treat1_R1_trimmed.fq.gz -2 treat1_R2_trimmed.fq.gz | samtools view -bS - > treat1.bam
bowtie2 --very-sensitive -X 1000 -x mm10_bt2_index -1 treat2_R1_trimmed.fq.gz -2 treat2_R2_trimmed.fq.gz | samtools view -bS - > treat2.bam
bowtie2 --very-sensitive -X 1000 -x mm10_bt2_index -1 control1_R1_trimmed.fq.gz -2 control1_R2_trimmed.fq.gz | samtools view -bS - > control1.bam
bowtie2 --very-sensitive -X 1000 -x mm10_bt2_index -1 control2_R1_trimmed.fq.gz -2 control2_R2_trimmed.fq.gz | samtools view -bS - > control2.bam

# Coordinate sort and index
samtools sort -o treat1.sorted.bam treat1.bam; samtools index treat1.sorted.bam
samtools sort -o treat2.sorted.bam treat2.bam; samtools index treat2.sorted.bam
samtools sort -o control1.sorted.bam control1.bam; samtools index control1.sorted.bam
samtools sort -o control2.sorted.bam control2.bam; samtools index control2.sorted.bam

########################################
###	Filter

# Remove mtDNA reads
# using Harvard ATAC-seq module (python script removeChrom.py)
samtools view -h treat1.sorted.bam | python removeChrom.py - - chrM | samtools view -bh - > treat1.noMT.bam
samtools view -h treat2.sorted.bam | python removeChrom.py - - chrM | samtools view -bh - > treat2.noMT.bam
samtools view -h control1.sorted.bam | python removeChrom.py - - chrM | samtools view -bh - > control1.noMT.bam
samtools view -h control2.sorted.bam | python removeChrom.py - - chrM | samtools view -bh - > control2.noMT.bam

# Coordinate sort and index
samtools sort -o treat1.sorted.noMT.bam treat1.noMT.bam; samtools index treat1.sorted.noMT.bam
samtools sort -o treat2.sorted.noMT.bam treat2.noMT.bam; samtools index treat2.sorted.noMT.bam
samtools sort -o control1.sorted.noMT.bam control1.noMT.bam; samtools index control1.sorted.noMT.bam
samtools sort -o control2.sorted.noMT.bam control2.noMT.bam; samtools index control2.sorted.noMT.bam

# Restrict to properly-paired reads only
# -f 3 specifies only properly-paired reads
samtools view -bh -f 3 treat1.sorted.noMT.bam > treat1.filt.noMT.bam
samtools view -bh -f 3 treat2.sorted.noMT.bam > treat2.filt.noMT.bam
samtools view -bh -f 3 control1.sorted.noMT.bam > control1.filt.noMT.bam
samtools view -bh -f 3 control2.sorted.noMT.bam > control2.filt.noMT.bam

# Coordinate sort and index
samtools sort -o treat1.sorted.filt.noMT.bam treat1.filt.noMT.bam; samtools index treat1.sorted.filt.noMT.bam
samtools sort -o treat2.sorted.filt.noMT.bam treat2.filt.noMT.bam; samtools index treat2.sorted.filt.noMT.bam
samtools sort -o control1.sorted.filt.noMT.bam control1.filt.noMT.bam; samtools index control1.sorted.filt.noMT.bam
samtools sort -o control2.sorted.filt.noMT.bam control2.filt.noMT.bam; samtools index control2.sorted.filt.noMT.bam

########################################
###	Complexity

# in R
library(ATACseqQC)

# Define sample files
treat1 <- "treat1.sorted.filt.noMT.bam"
treat2 <- "treat2.sorted.filt.noMT.bam"
control1 <- "control1.sorted.filt.noMT.bam"
control2 <- "control2.sorted.filt.noMT.bam"
treat1.bai <- "treat1.sorted.filt.noMT.bam.bai"
treat2.bai <- "treat2.sorted.filt.noMT.bam.bai"
control1.bai <- "control1.sorted.filt.noMT.bam.bai"
control2.bai <- "control2.sorted.filt.noMT.bam.bai"

# Calculate duplication frequency matrix
treat1.dups <- readsDupFreq(treat1, index=treat1.bai)
treat2.dups <- readsDupFreq(treat2, index=treat2.bai)
control1.dups <- readsDupFreq(control1, index=control1.bai)
control2.dups <- readsDupFreq(control2, index=control2.bai)

# Estimate library complexity
treat1.complexity <- estimateLibComplexity(treat1.dups, times=100, interpolate.sample.sizes=seq(0.1, 1, by=0.01)
treat2.complexity <- estimateLibComplexity(treat2.dups, times=100, interpolate.sample.sizes=seq(0.1, 1, by=0.01)
control1.complexity <- estimateLibComplexity(control1.dups, times=100, interpolate.sample.sizes=seq(0.1, 1, by=0.01)
control2.complexity <- estimateLibComplexity(control2.dups, times=100, interpolate.sample.sizes=seq(0.1, 1, by=0.01)

# notes on interpretation:
# $relative.size = relative library size, i.e. =1 is the full library size supplied
# $values = number of unique fragments sequenced at a given $relative.size

# downstream:
# from all libaries in experiment, identify lowest $values integer at $relative.size==1
# estimate fraction of library to subsample to achieve uniform number of unique fragments (molecular complexity)

# back in unix
# Subsample based on library complexity estimates
# dummy example
samtools view -h -b -s 1.45 treat1.sorted.filt.noMT.bam > treat1_sub.filt.noMT.bam # -s 1.45 indicates 45% subsample, seed=1
samtools view -h -b -s 1.78 treat2.sorted.filt.noMT.bam > treat2_sub.filt.noMT.bam # -s 1.78 indicates 78% subsample, seed=1
# do not subsample control1; e.g. sample with lowest complexity at given read depth
samtools view -h -b -s 1.91 control2.sorted.filt.noMT.bam > control2_sub.filt.noMT.bam # -s 1.91 indicates 91% subsample, seed=1

samtools sort -o treat1_sub.sorted.filt.noMT.bam treat1_sub.filt.noMT.bam; samtools index treat1_sub.sorted.filt.noMT.bam
samtools sort -o treat2_sub.sorted.filt.noMT.bam treat2_sub.filt.noMT.bam; samtools index treat2_sub.sorted.filt.noMT.bam
# no need to sort/index control1 again; did not subsample
samtools sort -o control2_sub.sorted.filt.noMT.bam control2_sub.filt.noMT.bam; samtools index control2_sub.sorted.filt.noMT.bam

# will proceed forward with the subsampled BAMs

########################################
###	Filter

# Remove PCR duplicates
java -jar picard.jar MarkDuplicates I=treat1_sub.sorted.filt.noMT.bam O=treat1_sub.noDups.filt.noMT.bam M=treat1_sub_dups.txt REMOVE_DUPLICATES=true
java -jar picard.jar MarkDuplicates I=treat2_sub.sorted.filt.noMT.bam O=treat2_sub.noDups.filt.noMT.bam M=treat2_sub_dups.txt REMOVE_DUPLICATES=true
java -jar picard.jar MarkDuplicates I=control1.sorted.filt.noMT.bam O=control1.noDups.filt.noMT.bam M=control1_dups.txt REMOVE_DUPLICATES=true
java -jar picard.jar MarkDuplicates I=control2_sub.sorted.filt.noMT.bam O=control2_sub.noDups.filt.noMT.bam M=control2_sub_dups.txt REMOVE_DUPLICATES=true

# Coordinate sort and index
samtools sort -o treat1_sub.sorted.noDups.filt.noMT.bam treat1_sub.noDups.filt.noMT.bam; samtools index treat1_sub.sorted.noDups.filt.noMT.bam
samtools sort -o treat2_sub.sorted.noDups.filt.noMT.bam treat2_sub.noDups.filt.noMT.bam; samtools index treat2_sub.sorted.noDups.filt.noMT.bam
samtools sort -o control1.sorted.noDups.filt.noMT.bam control1.noDups.filt.noMT.bam; samtools index control1.sorted.noDups.filt.noMT.bam
samtools sort -o control2_sub.sorted.noDups.filt.noMT.bam control2_sub.noDups.filt.noMT.bam; samtools index control2_sub.sorted.noDups.filt.noMT.bam

########################################
###	Format

# Sort by read name
samtools sort -n -o treat1_sub.namesorted.noDups.filt.noMT.bam treat1_sub.sorted.noDups.filt.noMT.bam
samtools sort -n -o treat2_sub.namesorted.noDups.filt.noMT.bam treat2_sub.sorted.noDups.filt.noMT.bam
samtools sort -n -o control1.namesorted.noDups.filt.noMT.bam control1.sorted.noDups.filt.noMT.bam
samtools sort -n -o control2_sub.namesorted.noDups.filt.noMT.bam control2_sub.sorted.noDups.filt.noMT.bam

# Fix read mates
samtools fixmate treat1_sub.namesorted.noDups.filt.noMT.bam treat1_sub.fixed.bam
samtools fixmate treat2_sub.namesorted.noDups.filt.noMT.bam treat2_sub.fixed.bam
samtools fixmate control1.namesorted.noDups.filt.noMT.bam control1.fixed.bam
samtools fixmate control2_sub.namesorted.noDups.filt.noMT.bam control2_sub.fixed.bam

# BEDPE conversion
samtools view -bf 0x2 treat1_sub.fixed.bam | bedtools bamtobed -i stdin -bedpe > treat1_sub.fixed.bedpe
samtools view -bf 0x2 treat2_sub.fixed.bam | bedtools bamtobed -i stdin -bedpe > treat2_sub.fixed.bedpe
samtools view -bf 0x2 control1.fixed.bam | bedtools bamtobed -i stdin -bedpe > control1.fixed.bedpe
samtools view -bf 0x2 control2_sub.fixed.bam | bedtools bamtobed -i stdin -bedpe > control2_sub.fixed.bedpe

# Tn5 shift
bash bedpeTn5shift.sh treat1_sub.fixed.bedpe > treat1_sub.tn5.bedpe
bash bedpeTn5shift.sh treat2_sub.fixed.bedpe > treat2_sub.tn5.bedpe
bash bedpeTn5shift.sh control1.fixed.bedpe > control1.tn5.bedpe
bash bedpeTn5shift.sh control2_sub.fixed.bedpe > control2_sub.tn5.bedpe

# Minimal conversion (from standard BEDPE format to that accepted by MACS2)
bash bedpeMinimalConvert.sh treat1_sub.tn5.bedpe > treat1_sub.minimal.bedpe
bash bedpeMinimalConvert.sh treat2_sub.tn5.bedpe > treat2_sub.minimal.bedpe
bash bedpeMinimalConvert.sh control1.tn5.bedpe > control1.minimal.bedpe
bash bedpeMinimalConvert.sh control2_sub.tn5.bedpe > control2_sub.minimal.bedpe

########################################
###	Peak calling

# Call significant broad peaks (FDR < 0.05) on each individual replicate
macs2 callpeak -t treat1_sub.minimal.bedpe -f BEDPE -n treat1 -g mm --broad --broad-cutoff 0.05 --keep-dup all
macs2 callpeak -t treat2_sub.minimal.bedpe -f BEDPE -n treat2 -g mm --broad --broad-cutoff 0.05 --keep-dup all
macs2 callpeak -t control1.minimal.bedpe -f BEDPE -n control1 -g mm --broad --broad-cutoff 0.05 --keep-dup all
macs2 callpeak -t control2_sub.minimal.bedpe -f BEDPE -n control2 -g mm --broad --broad-cutoff 0.05 --keep-dup all
# -g mm refers to Mus musculus genome size; use -g hs for Homo sapiens, or see MACS2 manual for manually setting genome size e.g. for other organisms
# for simplicity, the "_sub" suffix was omitted to MACS2 output here

# Filter ENCODE-defined blacklist regions and unplaced contigs
# Blacklist regions refer to highly repetitive/unstructured regions with artificially high signal in genomic experiments. Available for certain model organisms. See publication for details. https://github.com/Boyle-Lab/Blacklist/
# Amemiya, H.M., Kundaje, A. & Boyle, A.P. The ENCODE Blacklist: Identification of Problematic Regions of the Genome. Sci Rep 9, 9354 (2019). (PMID: 31249361)
bedtools intersect -v -a treat1_peaks.broadPeak -b mm10.blacklist.bed | grep -P 'chr[\dXY]+[ \t]' > treat1_peaks.filt.broadPeak
bedtools intersect -v -a treat2_peaks.broadPeak -b mm10.blacklist.bed | grep -P 'chr[\dXY]+[ \t]' > treat2_peaks.filt.broadPeak
bedtools intersect -v -a control1_peaks.broadPeak -b mm10.blacklist.bed | grep -P 'chr[\dXY]+[ \t]' > control1_peaks.filt.broadPeak
bedtools intersect -v -a control2_peaks.broadPeak -b mm10.blacklist.bed | grep -P 'chr[\dXY]+[ \t]' > control2_peaks.filt.broadPeak

########################################
# Compute naive overlap
# Definition from ENCODE / Kundaje et al.: "Find pooled peaks that overlap Rep1 and Rep2 where overlap is defined as the fractional overlap wrt any one of the overlapping peak pairs >= 0.5".

# Call MACS2 broad peaks on pooled replicates and filter blacklist regions
macs2 callpeak -t treat1.minimal.bedpe treat2.minimal.bedpe -f BEDPE -n treat_pool -g mm --broad --broad-cutoff 0.05 --keep-dup all
macs2 callpeak -t control1.minimal.bedpe control2.minimal.bedpe -f BEDPE -n control_pool -g mm --broad --broad-cutoff 0.05 --keep-dup all
bedtools intersect -v -a treat_pool_peaks.broadPeak -b mm10.blacklist.bed | grep -P 'chr[\dXY]+[ \t]' > treat_pool_peaks.filt.broadPeak
bedtools intersect -v -a control_pool_peaks.broadPeak -b mm10.blacklist.bed | grep -P 'chr[\dXY]+[ \t]' > control_pool_peaks.filt.broadPeak

# Compute naive overlap
bash naiveOverlapBroad.sh treat1_peaks.filt.broadPeak treat2_peaks.filt.broadPeak treat_pool_peaks.filt.broadPeak > treat_overlap_peaks.filt.broadPeak
bash naiveOverlapBroad.sh control1_peaks.filt.broadPeak control2_peaks.filt.broadPeak control_pool_peaks.filt.broadPeak > control_overlap_peaks.filt.broadPeak
