# Supplementary material for: ATAC-seq normalization method can significantly affect differential accessibility analysis and interpretation
Source: Epigenetics Chromatin. 2020 Apr 22;13:22. doi: 10.1186/s13072-020-00342-y (PMC7178746; doi:10.1186/s13072-020-00342-y)
Supplement: Supplementary file 3 — Additional file 3. bedpeTn5shift.sh—Bash script for shifting coordinates in standard 10-column format BEDPE files to compensate for Tn5 adapter insertion as described in Buenrostro et al. See Fig. 4 for usage. [file 13072_2020_342_MOESM3_ESM.txt]

#!/bin/bash

##########################

# bedpeTn5shift.sh
# Jake Reske
# Michigan State University, 2019
# reskejak@msu.edu
# https://github.com/reskejak

# intended to shift BEDPE coordinates +4 and -5 bp, respectively, to compensate for Tn5 insertion in ATAC data as described by Buenrostro et al. 2013 (PMID: 24097267).

# usage: bash bedpeTn5shift.sh treat1.bedpe > treat1.tn5.bedpe
# ensure to firstly make executable by: chmod u+x bedpeTn5shift.sh

##########################

FILE=$1

awk -F $'\t' 'BEGIN {OFS = FS}{ \
if ($9 == "+") {$2 = $2 + 4; $6 = $6 - 5} \
else if ($9 == "-") {$3 = $3 - 5; $5 = $5 + 4} \
print $0}' $FILE
