# Supplementary material for: ATAC-seq normalization method can significantly affect differential accessibility analysis and interpretation
Source: Epigenetics Chromatin. 2020 Apr 22;13:22. doi: 10.1186/s13072-020-00342-y (PMC7178746; doi:10.1186/s13072-020-00342-y)
Supplement: Supplementary file 6 — Additional file 6. csaw_workflow.R—Example R workflow for differential accessibility analysis with csaw as graphically displayed in Fig. 6. Describes process for both TMM and loess normalizations and either supplying MACS2 peak sets as query regions or identifying de novo locally enriched windows. [file 13072_2020_342_MOESM6_ESM.txt]

# csaw_worfklow.R

# csaw workflow for ATAC-seq differential accessibility analysis, in R
# Jake Reske
# Michigan State University, 2020
# reskejak@msu.edu
# https://github.com/reskejak

# Machine-readable version of Figure 6 workflow for ATAC-seq DA analysis with csaw
# will describe methods for using 1) pre-defined peaks from MACS2 as well as 2) csaw de novo enriched window calling by local enrichment, 
# and normalization methods including 1) TMM on binned counts and 2) loess-based for trended biases

# brief aside: use gc() to help clear memory after intensive commands if crashes/errors occur

# example experimental design: n=2 mouse ATAC-seq biological replicates for two conditions: treat and control 

library(GenomicRanges)
library(csaw)

########################################
########################################
########################################

# starting from MACS2 filtered broadpeaks

# read replicate broadPeak files
treat1.peaks <- read.table("treat1_broad_peaks.filt.broadPeak", sep="\t")[,1:3]
treat2.peaks <- read.table("treat2_broad_peaks.filt.broadPeak", sep="\t")[,1:3]
control1.peaks <- read.table("control1_broad_peaks.filt.broadPeak", sep="\t")[,1:3]
control2.peaks <- read.table("control2_broad_peaks.filt.broadPeak", sep="\t")[,1:3]
colnames(treat1.peaks) <- c("chrom", "start", "end")
colnames(treat2.peaks) <- c("chrom", "start", "end")
colnames(control1.peaks) <- c("chrom", "start", "end")
colnames(control2.peaks) <- c("chrom", "start", "end")

# read naive overlap broadPeak files
treat.overlap.peaks <- read.table("treat_overlap_peaks.filt.broadPeak", sep="\t")[,1:3]
control.overlap.peaks <- read.table("control_overlap_peaks.filt.broadPeak", sep="\t")[,1:3]
colnames(treat.overlap.peaks) <- c("chrom", "start", "end")
colnames(control.overlap.peaks) <- c("chrom", "start", "end")

# convert to GRanges objects
treat1.peaks <- GRanges(treat1.peaks)
treat2.peaks <- GRanges(treat2.peaks)
treatn.peaks <- GRanges(treatn.peaks)
treat.overlap.peaks <- GRanges(treat.overlap.peaks)
control1.peaks <- GRanges(control1.peaks)
control2.peaks <- GRanges(control2.peaks)
controln.peaks <- GRanges(controln.peaks)
control.overlap.peaks <- GRanges(control.overlap.peaks)

# define consensus peakset

# one method: union of all replicate peak sets for both conditions
treat.peaks <- union(treat1.peaks, treat2.peaks)
control.peaks <- union(control1.peaks, control2.peaks)
all.peaks <- union(treat.peaks, control.peaks)

# another method: intersect between biological replicates; union between both experimental conditions
treat.peaks <- intersect(treat1.peaks, treat2.peaks)
control.peaks <- intersect(control1.peaks, control2.peaks)
all.peaks <- union(treat.peaks, control.peaks)

# yet another method: union between naive overlapping peak sets
all.peaks <- union(treat.overlap.peaks, control.overlap.peaks)

##############################

# specify paired-end BAMs
pe.bams <- c("control1.sorted.noDups.filt.noMT.bam", "control2.sorted.noDups.filt.noMT.bam",
		     "treat1.sorted.noDups.filt.noMT.bam", "treat2.sorted.noDups.filt.noMT.bam")

##############################
# read mm10 blacklist
blacklist <- read.table("~/ref_genome/mm10.blacklist.bed", sep="\t")
colnames(blacklist) <- c("chrom", "start", "end")
blacklist <- GRanges(blacklist)

# define read parameters
standard.chr <- paste0("chr", c(1:19, "X", "Y")) # only use standard chromosomes
param <- readParam(max.frag=1000, pe="both", discard=blacklist, restrict=standard.chr)

##############################
# count reads in windows specified by MACS2                                      
peak.counts <- regionCounts(pe.bams, all.peaks, param=param)

##############################
# MACS2 peaks only: filter low abundance peaks
library("edgeR")
peak.abundances <- aveLogCPM(asDGEList(peak.counts)) 
peak.counts.filt <- peak.counts[peak.abundances > -3, ] # only use peaks logCPM > -3
# few or no peaks should be removed; modify as desired

##############################

# get paired-end fragment size distribution
control1.pe.sizes <- getPESizes(control1.pe.bam)
control2.pe.sizes <- getPESizes(control2.pe.bam)
treat1.pe.sizes <- getPESizes(treat1.pe.bam)
treat2.pe.sizes <- getPESizes(treat2.pe.bam)
gc()
# plot
hist(treat1.pe.sizes$sizes) # repeat for all replicates and conditions

# for analysis with csaw de novo enriched query windows, select a window size that is greater than the majority of fragments

##############################
# count BAM reads in, e.g. 300 bp windows
counts <- windowCounts(pe.bams, width=300, param=param) # set width as desired from the fragment length distribution analyses

# filter uninteresting features (windows) by local enrichment
# local background estimator: 2kb neighborhood
neighbor <- suppressWarnings(resize(rowRanges(counts), width=2000, fix="center")) # change width parameter as desired
wider <- regionCounts(pe.bams, regions=neighbor, param=param) # count reads in neighborhoods
filter.stat <- filterWindows(counts, wider, type="local") 
counts.local.filt <- counts[filter.stat$filter > log2(3),] # threshold of 3-fold increase in enrichment over 2kb neighborhood abundance; change as desired

###############################
# count BAM background bins (for TMM normalization)
binned <- windowCounts(pe.bams, bin=TRUE, width=10000, param=param)

##########################################
# NORMALIZATION

# method 1: MACS2 peaks only, TMM normalization based on binned counts
peak.counts.tmm <- peak.counts.filt
peak.counts.tmm <- normFactors(binned, se.out=peak.counts.tmm)

# method 2: MACS2 peaks only, csaw loess-normalization
peak.counts.loess <- peak.counts.filt
peak.counts.loess <- normOffsets(peak.counts.loess, type="loess", se.out=TRUE)
# from vignette: "For type="loess", a numeric matrix of the same dimensions as counts, containing the log-based offsets for use in GLM fitting."

# method 3: csaw de novo peaks by local enrichment, TMM normalization based on binned counts
counts.local.tmm <- counts.local.filt
counts.local.tmm <- normFactors(binned, se.out=counts.local.tmm)

# method 4: csaw de novo peaks by local enrichment, csaw loess-normalization
counts.local.loess <- counts.local.filt
counts.local.loess <- normOffsets(counts.local.loess, type="loess", se.out=TRUE)
# from vignette: "For type="loess", a numeric matrix of the same dimensions as counts, containing the log-based offsets for use in GLM fitting."

#########################################
# DIFFERENTIAL ACCESSIBILITY ANALYSIS

# set working windows for the desired analysis
working.windows <- peak.counts.tmm # MACS2 peaks only, standard TMM normalization based on binned counts
# working.windows <- peak.counts.loess # MACS2 peaks only, for trended biases
# working.windows <- counts.local.tmm # csaw de novo peaks by local enrichment, standard TMM normalization based on binned counts
# working.windows <- counts.local.loess # csaw de novo peaks by local enrichment, for trended biases
# SEE THE CSAW MANUAL FOR MORE INFO ON NORMALIZATION METHODS
###########

# setup design matrix
# see edgeR manual for more information
y <- asDGEList(working.windows)
colnames(y$counts) <- c("control1", "control2", "treat1", "treat2")
rownames(y$samples) <- c("control1", "control2", "treat1", "treat2")
y$samples$group <- c("control", "control", "treat", "treat")
design <- model.matrix(~0+group, data=y$samples)
colnames(design) <- c("treat", "control")
# design

# stabilize dispersion estimates with empirical bayes
y <- estimateDisp(y, design)
fit <- glmQLFit(y, design, robust=TRUE)

# testing for differentially-accessible windows
results <- glmQLFTest(fit, contrast=makeContrasts(treat-control, levels=design))
# head(results$table)

# combine GRanges rowdata with DA statistics
rowData(working.windows) <- cbind(rowData(working.windows), results$table)
working.windows@rowRanges

# merge nearby windows
# up to "tol" distance apart: 500 bp in this case
# max merged window width: 5000 bp
merged.peaks <- mergeWindows(rowRanges(working.windows), tol=500L, max.width=5000L)
# summary(width(merged.peaks$region))
# should merge some peaks; change as desired

# use most significant window as statistical representation for p-value and FDR for merged windows
tab.best <- getBestTest(merged.peaks$id, results$table)
head(tab.best)
# combine merged peaks window range with statistics
final.merged.peaks <- merged.peaks$region
final.merged.peaks@elementMetadata <- cbind(final.merged.peaks@elementMetadata, tab.best[,-1])
final.merged.peaks <- final.merged.peaks[order(final.merged.peaks@elementMetadata$FDR), ] # sort by FDR
final.merged.peaks # all windows

# filter by FDR threshold
FDR.thresh <- 0.05 # set as desired
final.merged.peaks.sig <- final.merged.peaks[final.merged.peaks@elementMetadata$FDR < FDR.thresh, ]
final.merged.peaks.sig # significant differentially-accessible windows

write.table(final.merged.peaks, "treat_vs_control_csaw_DA-windows_all.txt", sep="\t", quote=F, col.names=T, row.names=F)
write.table(final.merged.peaks.sig, "treat_vs_control_csaw_DA-windows_significant.txt", sep="\t", quote=F, col.names=T, row.names=F)

###########################################

# Generate MA plot
library(ggplot2)

final.merged.peaks$sig <- "n.s."
final.merged.peaks$sig[final.merged.peaks$FDR < FDR.thresh] <- "significant"

ggplot(data=data.frame(final.merged.peaks),
       aes(x = logCPM, y = logFC, col = factor(sig, levels=c("n.s.", "significant")))) + 
  geom_point() + scale_color_manual(values = c("black", "red")) + 
  geom_smooth(inherit.aes=F, aes(x = logCPM, y = logFC), method = "loess") + # smoothed loess fit; can add span=0.5 to reduce computation load/time
  geom_hline(yintercept = 0) + labs(col = NULL)

  
